# Supplementary material for: Signaling Pathway Reporter Screen with SARS-CoV-2 Proteins Identifies nsp5 as a Repressor of p53 Activity
Source: Viruses. 2022 May 13;14(5):1039. doi: 10.3390/v14051039 (PMC9145535; doi:10.3390/v14051039)
Supplement: Supplementary file 1 [file viruses-14-01039-s001.zip]

Archive with 4 entries (4 files):
- Table S1 legend.pdf
- Table S1.tif
- Table S2 legend.pdf
- Table S2.tif
